# Supplementary material for: Vitamin D Signaling from Nephrogenesis to Neoplasia: Spatial Protein Expression in Fetal Kidney and Transcriptomic Dysregulation in Renal Tumors
Source: Medicina (Kaunas). 2026 Jun 1;62(6):1074. doi: 10.3390/medicina62061074 (PMC13303805; doi:10.3390/medicina62061074)
Supplement: Supplementary file 1 [file medicina-62-01074-s001.zip]

Archive with 1 entries (1 files):
- medicina-4223906-supplementary.pdf
